# Supplementary material for: Exploring the Health Effects of New Additive- and Allergen-Free Reformulated Cooked Meat Products: Consumer Survey, Clinical Trial, and Perceived Satiety
Source: Nutrients. 2025 May 8;17(10):1616. doi: 10.3390/nu17101616 (PMC12114518; doi:10.3390/nu17101616)
Supplement: Supplementary file 1 [file nutrients-17-01616-s001.zip]

Archive with 6 entries (6 files):
- Supplementary Material S1 Additives Perception Survey final.pdf
- __MACOSX/._Supplementary Material S1 Additives Perception Survey final.pdf
- Supplementary Material S2- CONSORT 2010 Checklist and Flow Diagram.pdf
- __MACOSX/._Supplementary Material S2- CONSORT 2010 Checklist and Flow Diagram.pdf
- Supplementary Material S3 Satiety Evaluation.pdf
- __MACOSX/._Supplementary Material S3 Satiety Evaluation.pdf
